# Supplementary material for: Genome-Wide Characterization of the Von Willebrand Factor a Gene Family in Wheat: Highlights Their Functional Roles in Growth and Biotic Stress Response
Source: Plants (Basel). 2025 Sep 24;14(19):2965. doi: 10.3390/plants14192965 (PMC12525662; doi:10.3390/plants14192965)
Supplement: Supplementary file 1 [file plants-14-02965-s001.zip]

Archive with 1 entries (1 files):
- plants-3747340-supplementary.pdf
